# Supplementary material for: Fomite Transmission Follows Invasion Ecology Principles
Source: mSystems. 2022 May 3;7(3):e00211-22. doi: 10.1128/msystems.00211-22 (PMC9238404; doi:10.1128/msystems.00211-22)
Supplement: TABLE S1 [file msystems.00211-22-s0005.xlsx]

## Sheet: Sheet1
Table S1 Touching behaviors reflected on an STN for experiment 1.
Skin/Inanimate surface	Mean degree	Mean weighted degree
Hand	26	1810.3
Face	1.3	62.5
Phone	2.1	227.1
