# Supplementary material for: Fomite Transmission Follows Invasion Ecology Principles
Source: mSystems. 2022 May 3;7(3):e00211-22. doi: 10.1128/msystems.00211-22 (PMC9238404; doi:10.1128/msystems.00211-22)
Supplement: TABLE S2 [file msystems.00211-22-s0006.xlsx]

## Sheet: Sheet1
Table S2 Probable invaders ranked by network degree in the MIN.
Exp1			Exp2
Rank	Degree	Genus	Rank	Degree	Genus
1	23	Lactobacillus bulgaricus	1	17	Lactobacillus bulgaricus
2	22	Advenella	2	14	Lactobacillus
2	22	Buchnera	3	13	Klebsiella
2	22	Ignatzschineria	-	-	-
3	20	Geobacter	-	-	-
