# Supplementary material for: Fomite Transmission Follows Invasion Ecology Principles
Source: mSystems. 2022 May 3;7(3):e00211-22. doi: 10.1128/msystems.00211-22 (PMC9238404; doi:10.1128/msystems.00211-22)
Supplement: TABLE S3 [file msystems.00211-22-s0007.xlsx]

## Sheet: Sheet1
Table S3 Six sputum/saliva-associated genera with co-occurrence relationships and their relative abundances. The numbers in brackets represent the relative abundances with respect to the most abundant genus/species (indicated as 1) for that level.
Genus	Species
Streptococcus (1)	oralis (1)
	sanguinis (0.15)
	salivarius (0.14)
Haemophilus (0.28)	parainfluenzae (1)
	pittmaniae (0.11)
	Influenzae (0.07)
Neisseria (0.17)	mucosa (1)
	perflava (0.15)
	subflava (0.14)
Actinomyces (0.15)	oris (1)
	naeslundii (0.83)
	massiliensis (0.21)
Rothia (0.11)	Mucilaginosa (1)
	Dentocariosa (0.53)
	Aeria (0.52)
Gemella (0.08)	Morbillorum (1)
