# Supplementary material for: Fomite Transmission Follows Invasion Ecology Principles
Source: mSystems. 2022 May 3;7(3):e00211-22. doi: 10.1128/msystems.00211-22 (PMC9238404; doi:10.1128/msystems.00211-22)
Supplement: TABLE S4 [file msystems.00211-22-s0008.xlsx]

## Sheet: Sheet1
Table S4 Sampled surface areas. L, left; R, right.
Surface type	Surface name	Sampled area (cm2)
skin	hand L	160
	hand R	160
	face L	80
	face R	80
private inanimate	phone	120
	mouse	110
	keyboard	800
	cup	380
	desk	1000
	chair arm L	200
	chair arm R	200
	chair seatback	200
public inanimate	door handle inside of office	60
	door handle outside of office	60
	door button	45
	water dispenser button	12
	printer screen	100
